# Supplementary material for: Microglia-Dependent and Independent Brain Cytoprotective Effects of Mycophenolate Mofetil During Neuronal Damage
Source: Front Aging Neurosci. 2022 Apr 29;14:863598. doi: 10.3389/fnagi.2022.863598 (PMC9100558; doi:10.3389/fnagi.2022.863598)
Supplement: Supplementary file 1 [file Data_Sheet_1.xlsx]

## Sheet: MMF Time window
		Number of PI and IB4 positiv cells after MMF treatment in specific time windows
		PI	IB4	PI	IB4	PI	IB4	PI	IB4	PI	IB4
		CTL	CTL	NMDA	NMDA	8-24h MMF	8-24h MMF	12-36h MMF	12-36h MMF	8-36h MMF	8-36h MMF
		1	5	138	38	130	22	55	7	42	10
		0	6	175	29	176	24	86	7	60	8
		0	4	131	46	221	25	84	12	61	12
		0	8	117	32	115	26	72	13	74	10
		0	8	127	28	205	33	51	8	46	12
		0	10	226	35	162	13	66	15	97	12
		1	5	230	21	224	15			72	17
		0	9	225	32	203	18			62	15
		0	13	236	33	150	30			68	9
		2	12	167	32	183	14			78	5
		3	10	168	22	182	16			67	8
				317	30	173	12			62	13
										94	7
										41	14
										86	17
										115	18
										129	21
										99	17
										80	16
										60	9
										106	16
										132	10
										106	15
										97	14
										102	22
										90	18
										98	16
										121	12
										98	18
										115	14
										60	11
										183	17
										122	12
										70	19
										145	11
										95	31
										115	21
										94	19
										98	17
										47	15
										128	12
										80	20
										101	15
										51	17
										117	20
										79	23

## Sheet: MMF Time point 24h 
		Number of PI positive neurons in DG after 24 h								Number of PI positive neurons in DG after 24 h normalized to NMDA
		PI 24h	CTL	Clo	NMDA	NMDA+MMF	NMDA+Clo	NMDA+Clo+MMF		NMDA=100%	CTL	Clo	NMDA	NMDA+MMF	NMDA+clo	NMDA+Clo+MMF
			10	0	287	97	524	414		PI 24h	3.49406	0	100.279	33.8924	183.089	144.654
			0	0	243	72	379	450			0	0	84.9057	25.1572	132.425	157.233
			5	12	320	154	495	505			1.74703	4.19287	111.81	53.8085	172.956	176.45
			0		284	101	399	407			0		99.2313	35.29	139.413	142.208
			0		279	342	587	417			0		97.4843	101.497	205.101	145.702
			8			12	559	534			2.79525			4.19287	195.318	186.583
			2			187	571	578			0.698812			65.3389	199.511	201.957
						252	623	631						88.0503	217.68	220.475
						143	425	452						49.9651	148.498	157.931
						214	376	478						74.7729	131.377	167.016
						194	427	442						67.7848	149.196	154.438
							465	373							162.474	130.328
								433								151.293
								341								119.147
								488								170.51
								521								182.041
								231								80.7128
								398								139.064
								259								90.4962
								560								195.667
								598								208.945
								376								131.377
								401								140.112
								266								92.942
								301								105.171
								521								182.041
								553								193.221
								576								201.258
								521								182.041
								351								122.641
								579								202.306
								387								135.22
								477								166.667
								562								196.366
								301								105.171
								319								111.46
								326								113.906
								362								126.485
								477								166.667
								523								182.739
		Number of IB4 positive microglia in DG after 24 h								Number of IB4 positive microglia in DG after 24 h normalized to NMDA
		IB4 24h	CTL	Clo	NMDA	NMDA+MMF	NMDA+clo	NMDA+Clo+MMF		NMDA =100%	CTL	Clo	NMDA	NMDA+MMF	NMDA+clo	NMDA+Clo+MMF
			12	0	42	38	0	0		IB4 24h	27.1493	0	95.0226	85.9728	0	0
			6	0	38	27	0	0			13.5747	0	85.9728	61.086	0	0
			10	0	45	20	0	0			22.6244	0	101.81	45.2489	0	0
			11	0	42	16	0	0			24.8869	0	95.0226	36.1991	0	0
			9		60	33	0	0			20.362		135.747	74.6606	0	0
			13		38	19	0	0			29.4118		85.9728	42.9864	0	0
			16			24	0	0			36.1991			54.2986	0	0
						14	0	0						31.6742	0	0
						23	0	0						52.0362	0	0
						27	0	0						61.086	0	0
						21	0	0						47.5113	0	0
							0	0							0	0
								0								0
								0								0
								0								0
								0								0
								0								0
								0								0
								0								0
								0								0
								0								0
								0								0
								0								0
								0								0
								0								0
								0								0
								0								0
								0								0
								0								0
								0								0
								0								0
								0								0
								0								0
								0								0
								0								0
								0								0
								0								0
								0								0
								0								0

## Sheet: MMF Time point 36h
		Number of PI positive neurons in DG after 36 h								Number of PI positive neurons in DG after 36 h normalized to NMDA
		PI 36h	CTL	Clo	NMDA	NMDA+MMF	NMDA+Clo	NMDA+Clo+MMF		NMDA =100%	CTL	Clo	NMDA	NMDA+MMF	NMDA+Clo	NMDA+Clo+MMF
			15	3	287	96	386	374		PI 36h	5.24109	1.04822	100.28	33.543	134.871	130.678
			0	2	243	134	588	122			0	0.698812	84.9057	46.8204	205.451	42.6275
			0	5	320	58	451	434			0	1.74703	111.81	20.2655	157.582	151.642
			1	0	284	42	532	341			0.349406	0	99.2313	14.6751	185.884	119.147
			0	8	279	25	354	367			0	2.79525	97.4843	8.73515	123.69	128.232
			0		304	117	439	375			0		106.219	40.8805	153.389	131.027
			0			230	390	343			0			80.3634	136.268	119.846
			0			214	382	0			0			74.7729	133.473	0
			0			197	469	421			0			68.833	163.871	147.1
						225	455	486						78.6164	158.98	169.811
						125	339	576						43.6758	118.449	201.258
						163	423	622						56.9532	147.799	217.331
						43	435	278						15.0245	151.992	97.1349
						153	436	367						53.4591	152.341	128.232
							388	391							135.57	136.618
							453	344							158.281	120.196
								436								152.341
								312								109.015
								412								143.955
								394								137.666
								340								118.798
								422								147.449
								384								134.172
								395								138.015
								492								171.908
								456								159.329
								398								139.064
								437								152.69
								477								166.667
								424								148.148
								358								125.087
								443								154.787
								349								121.943
								420								146.751
								360								125.786
								440								153.739
								358								125.087
								390								136.268
								432								150.943
		Number of IB4 positive microglia in DG after 36 h								Number of IB4 positive microglia in DG after 36 h normalized to NMDA
		IB4 36h	CTL	Clo	NMDA	NMDA+MMF	NMDA+Clo	NMDA+Clo+MMF		NMDA =100%	CTL	Clo	NMDA	NMDA+MMF	NMDA+Clo	NMDA+Clo+MMF
			43	0	54	39	0	0		IB4 36h	81.9048	0	102.857	74.2857	0	0
			14	0	47	34	0	0			26.6667	0	89.5238	64.7619	0	0
			9	0	51	11	0	0			17.1429	0	97.1429	20.9524	0	0
			17	0	58	19	0	0			32.381	0	110.476	36.1905	0	0
			18	0		13	0	0			34.2857	0		24.7619	0	0
			10			11	0	0			19.0476			20.9524	0	0
						12	0	0						22.8571	0	0
						17	0	0						32.381	0	0
						10	0	0						19.0476	0	0
						26	0	0						49.5238	0	0
						17	0	0						32.381	0	0
						24	0	0						45.7143	0	0
						16	0	0						30.4762	0	0
						22	0	0						41.9048	0	0
							0	0							0	0
							0	0							0	0
								0								0
								0								0
								0								0
								0								0
								0								0
								0								0
								0								0
								0								0
								0								0
								0								0
								0								0
								0								0
								0								0
								0								0
								0								0
								0								0
								0								0
								0								0
								0								0
								0								0
								0								0
								0								0
								0								0

## Sheet: MMF Time point 48h
		Number of PI positive neurons in DG after 48 h								Number of PI positive neurons in DG after 48 h normalized to NMDA
		PI 48h	CTL	Clo	NMDA	NMDA + MMF	NMDA + Clo	NMDA + Clo + MMF		NMDA =100%	CTL	Clo	NMDA	NMDA + MMF	NMDA + Clo	NMDA + Clo + MMF
			0	0	249	96	435	380		PI 48h	0	0	108.073	41.6667	188.802	164.931
			6	4	280	40	274	215			2.60417	1.73611	121.528	17.3611	118.924	93.316
			0	0	212	201	244	333			0	0	92.0139	87.2396	105.903	144.531
					224	29	506	411					97.2222	12.5868	219.618	178.385
					187	167	432	338					81.1632	72.4826	187.5	146.701
						109	537	413						47.309	233.073	179.253
							621	328							269.531	142.361
							414	448							179.688	194.444
							420	391							182.292	169.705
							388	469							168.403	203.559
							361	402							156.684	174.479
							445	367							193.142	159.288
								423								183.594
								361								156.684
								332								144.097
								464								201.389
								432								187.5
								301								130.642
								356								154.514
								355								154.08
								398								172.743
								465								201.823
								382								165.799
								432								187.5
								399								173.177
								340								147.569
								321								139.323
								236								102.431
								327								141.927
								377								163.628
								337								146.267
								317								137.587
								446								193.576
								423								183.594
								422								183.16
								346								150.174
								396								171.875
								410								177.951
		Number of IB4 positive microglia in DG after 48 h								Number of IB4 positive microglia in DG after 48 h normalized to NMDA
		IB4 48h	CTL	Clo	NMDA	NMDA + MMF	NMDA + Clo	NMDA + Clo + MMF		NMDA =100%	CTL	Clo	NMDA	NMDA + MMF	NMDA + Clo	NMDA + Clo + MMF
			15	0	59	18	0	0		IB4 48h	30.4878	0	119.919	36.5854	0	0
			17	0	48	22	0	0			34.5528	0	97.561	44.7154	0	0
			15	0	52	10	0	0			30.4878	0	105.691	20.3252	0	0
					55	8	0	0					111.789	16.2602	0	0
					32	6	0	0					65.0407	12.1951	0	0
						28	0	0						56.9106	0	0
							0	0							0	0
							0	0							0	0
							0	0							0	0
							0	0							0	0
							0	0							0	0
							0	0							0	0
								0								0
								0								0
								0								0
								0								0
								0								0
								0								0
								0								0
								0								0
								0								0
								0								0
								0								0
								0								0
								0								0
								0								0
								0								0
								0								0
								0								0
								0								0
								0								0
								0								0
								0								0
								0								0
								0								0
								0								0
								0								0
								0								0

## Sheet: MMF Time point 72h
		Number of PI positive neurons in DG after 72 h								Number of PI positive neurons in DG after 72 h normalized to NMDA
		PI 72h	CTL	Clo	NMDA	NMDA + MMF	NMDA + Clo	NMDA + Clo + MMF		NMDA =100%	CTL	Clo	NMDA	NMDA + MMF	NMDA + Clo	NMDA + Clo + MMF
			3	17	120	159	388	225		PI 72 h	1.21556	6.88817	48.6224	64.4246	157.212	91.1669
			4	12	352	143	357	462			1.62075	4.86224	142.626	57.9417	144.652	187.196
			0	0	217	78	310	312			0	0	87.9254	31.6045	125.608	126.418
			0	0	243	68	463	324			0	0	98.4603	27.5527	187.601	131.28
			3		255	94	487	225			1.21556		103.323	38.0875	197.326	91.1669
			1		294	154	421	317			0.405186		119.125	62.3987	170.583	128.444
						179	471	371						72.5284	190.843	150.324
			0				472	321			0				191.248	130.065
			0				488	398			0				197.731	161.264
			0				442	243			0				179.092	98.4603
							456	415							184.765	168.152
							417	441							168.963	178.687
							481	372							194.895	150.729
							483	293							195.705	118.72
							432	257							175.041	104.133
							422	349							170.989	141.41
								432								175.041
								297								120.34
								295								119.53
		Number of IB4 positive microglia in DG after 72 h								Number of IB4 positive microglia in DG after 72 h normalized to NMDA
		IB4 72 h	CTL	Clo	NMDA	NMDA + MMF	NMDA + Clo	NMDA + Clo + MMF		NMDA =100%	CTL	Clo	NMDA	NMDA + MMF	NMDA + Clo	NMDA + Clo + MMF
			14	0	47	7	0	0		IB4 72 h	29.7872	0	100	14.8936	0	0
			3	0	43	24	0	0			6.38298	0	91.4894	51.0638	0	0
			7	0	56	9	0	0			14.8936	0	119.149	19.1489	0	0
			3	0	46	19	0	4			6.38298	0	97.8723	40.4255	0	8.51064
			15		43	24	0	0			31.9149		91.4894	51.0638	0	0
			9			12	0	0			19.1489			25.5319	0	0
			25			18	0	0			53.1915			38.2979	0	0
			12				0	0			25.5319				0	0
			16					0			34.0426					0
			13				0	0			27.6596				0	0
							0	0							0	0
							0	0							0	0
							0	0							0	0
							0	0							0	0
							0	0							0	0
							0	0							0	0
								0								0
								0								0
								0								0

## Sheet: IMPDH2 in MG and Astrocytes
		IMPDH2/ßActin in primary astrocytes without LPS treatment									IMPDH2/ßActin in primary astrocytes with LPS treatment
		Astrocytes	CTL	0h	6h	8h	12h	16h	24h		Astrocytes	LPS	6h	8h	12h	16h	24h
				1.15184	1.42743	0.730794	2.92352	7.1227	2.78645				0.919136	0.688367	2.01403	8.63855	1.44403
				2.31944	1.43712	1.01124	2.86106	1.23677	1.41167				1.35564	1.93488	1.84278	1.47388	1.27849
				1.00294	1.03137	3.04268	4.89361	0.884432	1.7488				2.26384	1.94093	1.29214	1.64912	2.25887
				1.93798	2.10807	3.0517	3.03533	5.99745	3.66707				2.46489	1.71174	2.13446	2.58256	6.07252
				0.496661	0.89414	2.57661	3.549	1.40513	1.7486				1.79594	2.94923	2.11099	2.1021	5.32587
				0.639651	0.724027	0.713877	2.2364	1.07363	2.03878				0.64894	0.505612	1.84507	1.38243	1.55369
				1.13983	1.00078	1.12271	1.06028	3.00829	4.76637				0.945812	1.69627	1.23735	2.31144	6.19583
				0.810592	1.22557		1.51991		2.55106				1.33928		1.72413	2.83507	2.31025
									2.14504								1.09367
									3.46475								4.77413
		IMPDH2/ßActin in primary microglia without LPS treatment									IMPDH2/ßActin in primary microglia with LPS treatment
		Mikroglia	CTL	0h	6h	8h	12h	16h	24h		Mikroglia	LPS	6h	8h	12h	16h	24h
				1.03111	2.20163	2.34302	2.80319	0.299247	0.87634				0.990336	0.774225	2.36508	0.483579	1.74399
				0.647611	1.74156	2.91291	1.76197	0.363403	4.71008				0.295469	0.162555	3.66166	0.212311	0.447247
				0.830216	0.708852	0.403799	3.39546	0.178277	0.622154				0.381838	0.373158	1.15934	0.187426	0.650291
				0.867893	2.08225	0.46817	1.4882	3.3501	0.820092				2.2206	1.00122	2.21815	2.02396	0.877159
					1.74329	2.40485	2.37485	1.77406	0.862266				1.91348	1.6279	2.00618	1.6216	1.6579
						1.77433		2.5231	0.953789					1.74277		0.897945	2.15915
									1.85854								1.03302
									0.362594								1.22433
									1.22464
